# Supplementary material for: A small basic protein from the brz-brb operon is involved in regulation of bop transcription in Halobacterium salinarum
Source: BMC Mol Biol. 2011 Sep 19;12:42. doi: 10.1186/1471-2199-12-42 (PMC3184054; doi:10.1186/1471-2199-12-42)
Supplement: Additional file 8 — DNA microarray analysis of differentially expressed genes from Hbt. salinarum R1 and R1M1 cells grown in the presence of novobiocin. [file 1471-2199-12-42-S8.XLS]

## Sheet: R1M1_R1
DNA microarray analysis of differentially expressed genes from Hbt. salinarum R1 and R1M1 cells grown in the presence of novobiocin
		R1M1				R1
Induced genes in R1M1 and R1
ID	log2	xfold	stdv	p-value	log2	xfold	stdv	p-value	function class	gene	protein name
OE2281R	2.89167	7.4213	0.100063	1.13e-14	2.06397	4.18137	0.421007	8.46841e-08	TC	tfbD	transcription initiation factor TFB
OE2082F	2.7055	6.52286	0.52098	5.12e-08	3.18651	9.10408	0.274052	4.03404e-11	CHY	-	conserved hypothetical protein
OE1447R	2.6009	6.06667	0.194081	1.13e-11	1.69337	3.2341	0.276045	1.18831e-08	GEN	-	probable metallo-beta-lactamase family hydrolase
OE2084R	2.52399	5.75171	0.337846	2.08e-09	2.37538	5.18871	0.439151	3.58893e-08	TC	tfbB	transcription initiation factor TFB
OE3106F	2.41995	5.35154	0.644517	8.43e-07	2.37064	5.17172	0.623816	7.60554e-07	EM	bop	bacteriorhodopsin
OE7190R	2.36821	5.16302	0.202288	3.79e-11	3.07783	8.44342	0.547358	2.5541e-08	HY	-	hypothetical protein
OE1478R	2.3041	4.93858	0.553445	3.48e-07	2.13146	4.38162	0.337446	9.18259e-09	TC	tfbF	transcription initiation factor TFB
OE1448R	2.21986	4.65849	0.168466	1.32e-11	1.28033	2.42895	0.140996	3.66898e-10	CHY	-	conserved hypothetical protein
OE3541R	2.1549	4.45337	0.227604	2.53e-10	1.75451	3.37411	0.454226	6.6194e-07	CHP	hsp20F	hsp20-type molecular chaperone
OE3903F	2.02322	4.06489	0.284302	3.2e-09	1.49104	2.81092	0.102611	5.47851e-12	CHY	-	conserved hypothetical protein
OE3820R	1.88276	3.6878	0.254774	2.29e-09	1.57173	2.97261	0.118333	1.22571e-11	CHY	-	conserved hypothetical protein
OE2973F	1.79924	3.48037	0.162759	6.34e-11	1.74863	3.36039	0.87086	0.000132931	CHY	-	conserved hypothetical protein
OE2304F	1.76447	3.39749	0.359141	8.31e-08	2.89908	7.4595	0.0841379	2.44249e-15	RRR	gyrA	DNA topoisomerase (ATP-hydrolyzing) (EC 5.99.1.3) subunit A
OE1465F	1.64221	3.12143	0.159849	1.22e-10	1.98651	3.96278	0.207558	2.29581e-10	CP	lon	endopeptidase La (EC 3.4.21.53)
OE4160F	1.63484	3.10553	0.182058	4.05e-10	0.735216	1.66465	0.343302	8.15612e-05	RRR	hjr	holliday-junction resolvase
OE2619F	1.62943	3.09391	0.234127	3.9e-09	0.831347	1.77935	0.259209	3.18107e-06	AA	aspB3	pyridoxal phosphate-dependent aminotransferase (probable aspartate aminotransferase (EC 2.6.1.1))
OE2878F	1.57536	2.9801	0.284532	2.93e-08	1.34671	2.54332	0.392943	1.82443e-06	HY	-	hypothetical protein
OE1775R	1.55985	2.94823	0.823225	0.000205	0.731653	1.66054	0.162286	1.75249e-07	CHY	-	conserved hypothetical protein
OE4023F	1.55252	2.93328	0.217497	3.12e-09	0.815779	1.76025	0.0608833	1.13323e-11	CHY	-	conserved hypothetical protein
OE2585R	1.48307	2.79543	0.532217	1.01e-05	1.82624	3.54613	0.373885	8.74351e-08	CHY	-	conserved hypothetical protein
OE3167F	1.46733	2.76509	0.197633	2.2e-09	1.87793	3.67547	0.0766141	5.01821e-14	SIG	htrVIII	transducer protein htrVIII
OE4463F	1.41839	2.67288	0.205241	4.15e-09	1.68181	3.20831	0.201373	7.72853e-10	AA	nifS	cysteine desulfurase (EC 2.8.1.7)
OE1410F	1.41733	2.67092	0.109508	1.55e-11	0.957233	1.94158	0.520876	0.000255786	CHY	-	conserved hypothetical protein
OE2175F	1.38315	2.60837	0.48793	8.82e-06	1.47115	2.77243	0.831031	0.000335087	CHY	-	conserved hypothetical protein
OE1838R	1.31695	2.49138	0.330456	5.07e-07	1.05503	2.07776	0.417575	2.23642e-05	GEN	-	thiJ/pfpI family protein
OE2390R	1.31311	2.48476	0.0472516	1.62e-14	1.13013	2.18878	0.434506	1.77244e-05	MOT	flaD	fla cluster protein flaD
OE2780F	1.26482	2.40298	0.183199	4.18e-09	1.49076	2.81037	0.293008	6.12885e-08	HY	-	hypothetical protein
OE4741R	1.26414	2.40184	1.0267	0.00365486	1.90608	3.74791	0.319924	1.53644e-08	TC	rpoB1	DNA-directed RNA polymerase (EC 2.7.7.6) subunit B'
OE2779F	1.25001	2.37843	0.302264	3.69e-07	1.76493	3.39857	0.127787	8.63642e-12	TP	pheP	amino acid transport protein (probable phenylalanine transport protein)
OE4728F	1.15066	2.22016	0.0669915	1.22e-12	1.21688	2.32444	0.160668	1.84226e-09	ISH	-	IS200-type transposase (TCE31)
OE3312R	1.14715	2.21476	0.13703	7.57e-10	0.705284	1.63047	0.211371	2.28465e-06	MIS	-	probable oxidoreductase (aldo-keto reductase family protein)
OE2872F	1.12299	2.17798	0.374088	5.51e-06	2.13858	4.40328	0.245326	5.27853e-10	CHY	-	conserved hypothetical protein
OE3949R	1.12183	2.17622	0.146014	1.62e-09	2.0948	4.27166	0.0807371	2.9976e-14	MIS	grx1	probable glutaredoxin
OE2473F	1.11377	2.1641	0.448039	2.55e-05	1.49118	2.81118	0.618753	3.25496e-05	GEN	-	homolog to glutaredoxin
OE5063R	1.05252	2.07415	0.632047	0.000517	1.02157	2.03013	0.359767	8.69941e-06	ISH	-	IS200-type transposase (TCE31)
OE3765F	0.986969	1.98202	0.0948087	1.08e-10	1.85484	3.61712	0.437994	3.00814e-07	CIM	gpdC	glycerol-3-phosphate dehydrogenase (EC 1.1.99.5) subunit C
OE7036F	0.962858	1.94917	0.12166	1.25e-09	1.40936	2.6562	0.500155	9.26195e-06	CP	gvpC1	gas-vesicle protein gvpC1
OE3802R	0.960364	1.9458	0.113451	6.86e-10	1.24793	2.375	0.144154	5.61575e-10	CHY	-	conserved hypothetical protein
OE4292F	0.950277	1.93224	0.242423	5.84e-07	1.39882	2.63685	0.263903	4.28534e-08	CHY	-	conserved hypothetical protein
OE2319R	0.950224	1.93217	0.216239	2.19e-07	0.700519	1.62509	0.382222	0.000260882	CHY	-	conserved hypothetical protein
OE3549F	0.944263	1.92421	0.593363	0.000707	1.00421	2.00584	0.127332	1.28641e-09	CHY	-	conserved hypothetical protein
OE4494R	0.943654	1.92339	0.420434	5.68e-05	0.733909	1.66314	0.351146	9.82206e-05	-	-	[del] spurious ORF
OE7082F	0.931286	1.90697	0.379938	2.85e-05	1.36602	2.57758	0.207159	6.28203e-09	CHY	-	conserved hypothetical protein
OE1528F	0.913871	1.88409	0.343095	1.46e-05	1.04446	2.06259	0.452036	4.53232e-05	RRR	topA	DNA topoisomerase I
OE3586R	0.907627	1.87596	0.153299	1.62e-08	0.783453	1.72125	0.141251	2.88034e-08	CHY	-	conserved hypothetical protein
OE3345F	0.902929	1.86986	0.373692	3.19e-05	0.771995	1.70763	0.117315	6.39695e-09	CHY	-	conserved hypothetical protein
OE1409F	0.883472	1.84481	0.209914	3.17e-07	1.90529	3.74585	0.213032	4.20087e-10	CHY	-	conserved hypothetical protein
OE2046F	0.881557	1.84236	0.102215	5.81e-10	1.32234	2.50071	0.303901	2.38147e-07	CHY	-	conserved hypothetical protein
OE2047R	0.877836	1.83762	0.501649	0.000364	0.877178	1.83678	0.537414	0.00059387	CHY	-	conserved hypothetical protein
OE2303F	0.862206	1.81782	0.135423	8.56e-09	0.702859	1.62773	0.1745	4.62659e-07	RRR	gyrB	DNA topoisomerase (ATP-hydrolyzing) (EC 5.99.1.3) subunit B
OE4374R	0.861048	1.81636	0.147844	1.88e-08	0.92959	1.90473	0.113173	8.96187e-10	CHY	-	conserved hypothetical protein
OE4677F	0.849576	1.80197	0.0520815	1.94e-12	1.2907	2.44646	0.323345	4.99803e-07	MIS	uvrD	DNA helicase II (EC 3.6.1.-)
OE2254R	0.828767	1.77617	0.51992	0.000699	1.56091	2.95039	0.143104	7.14406e-11	CHY	-	conserved hypothetical protein
OE4010F	0.824996	1.77153	0.222847	9.5e-07	1.20394	2.30368	0.219522	3.17941e-08	LIP	idsA2	probable multifunctional long-chain (E)-prenyl diphosphate synthase (EC 2.5.1.-)
OE1876R	0.814512	1.7587	0.354981	4.79e-05	2.37939	5.20317	0.106748	1.17684e-13	EM	petA	cytochrome bc1 complex (EC 1.10.2.-) Rieske iron-sulfur protein
OE4740R	0.804583	1.74664	0.21302	8.01e-07	1.00317	2.0044	0.247258	4.34753e-07	TC	rpoA1	DNA-directed RNA polymerase (EC 2.7.7.6) subunit A' (subunit A)
OE3084F	0.766846	1.70155	0.474705	0.000638	1.02835	2.03969	0.330649	4.10914e-06	CHY	-	conserved hypothetical protein
OE2253F	0.766408	1.70103	0.10842	3.4e-09	1.05527	2.0781	0.116233	3.67535e-10	CHY	-	conserved hypothetical protein
OE2896R	0.765732	1.70023	0.176669	2.46e-07	1.15574	2.22798	0.175493	6.35314e-09	CHY	-	conserved hypothetical protein
OE1929R	0.758821	1.69211	0.309923	2.87e-05	1.51255	2.85313	0.239046	9.04335e-09	SIG	htr16	transducer protein htr16
OE5174R	0.753404	1.68577	0.629687	0.0043251	1.12071	2.17454	0.181985	1.14835e-08	CHY	-	conserved hypothetical protein
OE4140R	0.749103	1.68075	0.271928	1.11e-05	0.893398	1.85755	0.11243	1.20298e-09	CHY	-	conserved hypothetical protein
OE1475F	0.740645	1.67092	0.0591208	2.07e-11	1.4578	2.74689	0.452973	3.09111e-06	AA	-	3-dehydroquinate synthase (EC 4.2.3.4) type II
OE3964R	0.732152	1.66112	0.455064	0.000656	0.759	1.69232	0.084719	4.13723e-10	CHY	-	conserved hypothetical protein
Repressed genes in R1M1 and R1
OE3136F	-2.67513	-6.38695	0.0946257	1.4e-14	-2.47865	-5.57375	0.347335	3.12278e-09	CHY	-	conserved hypothetical protein
OE2703F	-2.42854	-5.38348	0.526576	1.44e-07	-4.7096	-26.1657	0.91505	5.5417e-08	MIS	-	probable copper-containing oxidoreductase
OE2133R	-2.2715	-4.82825	0.17077	1.21e-11	-2.25419	-4.77065	0.334972	5.24886e-09	GEN	aldH2	aldehyde dehydrogenase (EC 1.2.1.-)
OE5202F	-2.18332	-4.54197	0.325529	5.41e-09	-1.07285	-2.10359	0.386714	1.05169e-05	NUM	pyrI	aspartate carbamoyltransferase (EC 2.1.3.2) regulatory subunit
OE5201F	-2.11227	-4.32371	0.136901	3.2e-12	-1.0602	-2.08523	0.364284	7.10878e-06	NUM	pyrB	aspartate carbamoyltransferase (EC 2.1.3.2) catalytic subunit
OE4073R	-1.73022	-3.31778	0.604886	8.19e-06	-4.75274	-26.9599	0.945048	6.78137e-08	EM	hcpB	halocyanin hcpB
OE7056F	-1.69984	-3.24866	0.331382	5.71e-08	-1.05475	-2.07735	0.253937	3.55382e-07	-	-	[del] spurious ORF
OE3318R	-1.69107	-3.22896	0.220746	1.66e-09	-0.876277	-1.83563	0.285022	4.52177e-06	TP	cbiN	ABC-type transport system protein cbiN (probable substrate cobalt)
OE3319R	-1.68231	-3.20942	0.22493	2.06e-09	-1.15541	-2.22748	0.332824	1.63735e-06	COM	cbiM	cbiM protein
OE4323F	-1.50279	-2.83391	0.238427	9.36e-09	-1.1008	-2.14473	0.246085	1.87535e-07	CIM	mdhA	malate dehydrogenase (EC 1.1.1.37)
OE2579F	-1.41986	-2.67559	0.182732	1.47e-09	-1.00164	-2.00227	0.377892	1.52213e-05	NUM	purA	adenylosuccinate synthase (EC 6.3.4.4)
OE3277R	-1.39115	-2.62289	0.150799	3.19e-10	-1.67127	-3.18495	0.418411	4.96987e-07	AA	gcvH	glycine cleavage system protein H
OE5160F	-1.3585	-2.56418	0.086326	2.68e-12	-1.32547	-2.50614	0.168557	1.32002e-09	CIM	gldA1	glycerol dehydrogenase (EC 1.1.1.6)
OE5407F	-1.35779	-2.57	0.309416	2.21e-07	-2.00231	-4.00641	0.162618	2.41598e-11	ISH	-	transposase (ISH8)
OE1520R	-1.35114	-2.55114	0.210273	7.89e-09	-2.57761	-5.96949	0.814176	3.54421e-06	CHY	-	conserved hypothetical protein
OE4551F	-1.30336	-2.46803	0.0699112	5.86e-13	-1.43063	-2.69565	0.209616	4.63376e-09	TP	dppA2	ABC-type transport system periplasmic substrate-binding protein (probable substrate dipeptide/oligopeptide/nickel)
OE7019F	-1.28243	-2.43249	0.181939	3.48e-09	-1.95928	-3.88868	0.308157	8.66606e-09	ISH	-	transposase (ISH8)
OE5015F	-1.27679	-2.423	0.170438	2.03e-09	-2.246	-4.74366	0.508409	2.0892e-07	ISH	-	transposase (ISH8)
OE5340R	-1.26924	-2.41035	0.126922	1.55e-10	-1.81542	-3.51962	0.387496	1.25621e-07	ISH	-	transposase (ISH8) (nonfunctional)
OE3762R	-1.24667	-2.37292	0.215069	1.96e-08	-0.803473	-1.7453	0.200205	4.77272e-07	CIM	glpK	glycerol kinase (EC 2.7.1.30)
OE1500R	-1.23581	-2.35513	0.117727	1.01e-10	-0.924911	-1.89857	0.113945	9.95655e-10	CIM	ppsA	pyruvate
OE7052F	-1.2321	-2.34908	0.152869	1.06e-09	-1.38421	-2.61029	0.343742	4.63597e-07	ISH	-	transposase (ISH5)
OE3238F	-1.21242	-2.31727	0.293715	3.75e-07	-0.967819	-1.95588	0.174443	2.87346e-08	COM	cbiE	precorrin-6Y C5
OE1613R	-1.18579	-2.27488	0.194918	1.28e-08	-2.24719	-4.74758	0.1945	4.27012e-11	MIS	-	probable acylaminoacyl-peptidase (EC 3.4.19.1)
OE1554R	-1.17876	-2.26382	0.101286	4e-11	-1.69518	-3.23817	0.366547	1.40555e-07	CHY	-	conserved hypothetical protein
OE7147F	-1.17133	-2.25219	0.199311	1.73e-08	-2.12411	-4.35934	0.101738	2.11831e-13	ISH	-	transposase (ISH8)
OE4077F	-1.17038	-2.25071	0.198047	1.65e-08	-1.56447	-2.95768	0.496539	3.6887e-06	HY	-	hypothetical protein
OE3959R	-1.16557	-2.24321	0.321608	1.14e-06	-0.780188	-1.71735	0.514611	0.000981571	AA	ilvE2	branched-chain-amino-acid aminotransferase (EC 2.6.1.42)
OE3712R	-1.14451	-2.21071	0.452454	2.22e-05	-1.43705	-2.70768	0.348431	3.77598e-07	AA	oxdhA2	probable branched-chain amino acid dehydrogenase (EC 1.2.4.-) E1 component alpha subunit
OE6075R	-1.12054	-2.17428	0.150301	2.12e-09	-2.16536	-4.48577	0.269373	1.08571e-09	ISH	-	transposase (ISH8)
OE4384R	-1.1154	-2.16654	0.181791	1.19e-08	-3.70091	-13.0042	0.662023	2.68842e-08	CHY	-	conserved hypothetical protein
OE1981R	-1.11465	-2.16542	0.261913	2.88e-07	-0.772418	-1.70813	0.10261	1.94499e-09	CHY	-	conserved hypothetical protein
OE1087R	-1.10915	-2.15719	0.294134	8.12e-07	-0.814283	-1.75842	0.480898	0.000459594	ISH	-	transposase (ISH8)
OE2044F	-1.10334	-2.14851	0.240871	1.53e-07	-1.00046	-2.00064	0.162882	1.17496e-08	GEN	-	probable heavy metal binding protein
OE3278R	-1.10282	-2.14774	0.433164	2.1e-05	-1.01031	-2.01434	0.133997	1.91745e-09	AA	gcvT	aminomethyltransferase (EC 2.1.2.10) (glycine cleavage system protein T)
OE4563F	-1.08121	-2.11581	0.210369	5.61e-08	-1.23208	-2.34906	0.411736	5.65464e-06	CHY	-	conserved hypothetical protein
OE1160R	-1.07588	-2.10801	0.168194	8.21e-09	-0.795762	-1.73599	0.438126	0.000278535	TL	rpl10R	ribosomal protein L10.eR
OE3798R	-1.07315	-2.10402	0.317108	2.03e-06	-2.48799	-5.60996	0.359855	4.1327e-09	CHY	-	conserved hypothetical protein
OE4654F	-1.06015	-2.08514	0.205437	5.42e-08	-2.48597	-5.60211	0.624635	5.12647e-07	COM	thiDN	phosphomethylpyrimidine kinase (EC 2.7.4.7) / thiamin biosynthesis protein thiN
OE3807R	-1.04473	-2.06298	0.0767405	9.83e-12	-2.40678	-5.30289	0.305173	1.28626e-09	CP	pepF	oligoendopeptidase
OE1102R	-1.00631	-2.00876	0.250382	4.71e-07	-1.63279	-3.10112	0.173535	2.67307e-10	ISH	-	transposase (ISH8)
OE1236F	-0.999462	-1.99925	0.381182	1.66e-05	-0.782072	-1.7196	0.247289	3.57532e-06	CHY	-	conserved hypothetical protein
OE2864F	-0.997137	-1.99603	0.195944	6.12e-08	-1.52624	-2.88034	0.570625	1.41488e-05	NUM	purD	phosphoribosylamine--glycine ligase (EC 6.3.4.13)
OE3955F	-0.993714	-1.99131	0.135573	2.46e-09	-1.50043	-2.82927	0.0821273	7.02327e-13	AA	putA	proline dehydrogenase (EC 1.5.99.8)
OE4385F	-0.946805	-1.9276	0.31486	5.43e-06	-1.12404	-2.17956	0.472405	3.59992e-05	CHY	-	conserved hypothetical protein
OE4071R	-0.901056	-1.86743	0.2622	1.78e-06	-1.82511	-3.54335	0.313688	1.89282e-08	EM	cbaB	ba3-type terminal oxidase (EC 1.9.3.-) subunit II
OE7198F	-0.876924	-1.83646	0.116651	1.97e-09	-1.78117	-3.43704	0.473626	8.31369e-07	ISH	-	transposase (ISH8)
OE1506R	-0.864088	-1.82019	0.199954	2.53e-07	-1.55641	-2.94121	0.247375	9.5063e-09	ISH	-	transposase (ISH8)
OE3668F	-0.841649	-1.7921	0.138684	1.31e-08	-2.60429	-6.08092	0.125354	2.21378e-13	GEN	-	upsA domain protein
OE3796R	-0.824732	-1.77121	0.348672	3.77e-05	-1.03036	-2.04254	0.196794	4.77157e-08	CHY	-	conserved hypothetical protein
OE4576F	-0.819778	-1.76513	0.147036	2.75e-08	-0.810341	-1.75363	0.224549	1.17999e-06	TP	-	probable ABC-type transport system substrate-binding protein (probable substrate iron/cobalamin)
OE3036F	-0.813278	-1.7572	0.443188	0.000259	-1.26679	-2.40626	0.214122	1.63445e-08	AA	glyA	glycine hydroxymethyltransferase (EC 2.1.2.1)
OE4367R	-0.802493	-1.74411	0.214312	8.62e-07	-1.04672	-2.06583	0.198984	4.58014e-08	CHY	-	conserved hypothetical protein
OE8047F	-0.798733	-1.73957	0.278803	8.09e-06	-0.81139	-1.7549	0.137439	1.66529e-08	CHY	-	conserved hypothetical protein
OE1711R	-0.798506	-1.7393	0.067117	3.29e-11	-0.865606	-1.82211	0.466139	0.0002371	CIM	korA	oxoglutarate--ferredoxin oxidoreductase (EC 1.2.7.3) alpha subunit
OE4301R	-0.793848	-1.73369	0.244967	2.92e-06	-0.72704	-1.65524	0.43776	0.000526316	TP	dppF1	ABC-type transport system ATP-binding protein (probable substrate dipeptide/oligopeptide/nickel)
OE1294R	-0.781346	-1.71873	0.152463	5.75e-08	-0.755026	-1.68766	0.201414	8.5442e-07	TL	rpl15R	ribosomal protein L15.eR
OE7215F	-0.759658	-1.69309	0.381752	0.000142	-0.990826	-1.98732	0.409388	3.14714e-05	CHY	-	conserved hypothetical protein
OE1309F	-0.759448	-1.69284	0.239583	3.51e-06	-1.03219	-2.04512	0.337165	4.68393e-06	MIS	pepB1	aminopeptidase (EC 3.4.11.-)
OE5136R	-0.742382	-1.67294	0.13628	3.37e-08	-1.82372	-3.53993	0.226404	1.06594e-09	CHY	-	conserved hypothetical protein
OE4197F	-0.739141	-1.66918	0.133761	2.98e-08	-1.02658	-2.03718	0.297694	1.7322e-06	CHY	-	conserved hypothetical protein
OE1083R	-0.718943	-1.64598	0.336023	8.22e-05	-0.853755	-1.8072	0.435344	0.00015857	ISH	-	transposase (ISH3)
Differentially expressed genes in R1M1 and R1
OE7187F	0.757054	1.69	0.184179	3.89e-07	-2.42473	-5.35	0.595336	4.20588e-07	CHY	-	conserved hypothetical protein
OE4139R	-1.37277	-2.58	0.263229	4.94e-08	0.975608	1.97	0.244987	5.09995e-07	TL	tyrS	tyrosine--tRNA ligase (EC 6.1.1.1)
OE1899R	-0.940684	-1.92	0.101181	2.97e-10	0.701231	1.62	0.0760325	3.19457e-10	GEN	glo2	homolog to lactoylglutathione lyase / aromatic compounds dioxygenase
OE1964F	-0.831581	-1.78	0.214494	6.41e-07	0.713501	1.64	0.276092	1.86637e-05	EM	nuoL	NADH dehydrogenase-like complex (EC 1.6.5.-) subunit L
	downregulated		R1M1
	upregulated		R1M1
	upregulated		R1
	downregulated		R1

## Sheet: induced_ only in R1M1
			ID	log2	xfold	stdv	p-value	function class	gene	protein name
			OE1062F	1.12723	2.1844	0.265184	2.91e-07	CHY	-	conserved hypothetical protein
			OE1127F	1.53388	2.89564	1.47432	0.00937783	CHY	-	conserved hypothetical protein
			OE1156F	1.15098	2.22065	0.0966562	3.26e-11	CHP	hsp20A	hsp20-type molecular chaperone
			OE1158R	0.726495	1.65461	0.23068	3.7e-06	GEN	rimK	rimK family protein
			OE1425F	0.745277	1.6763	0.542744	0.0018711	GEN	-	nudix family protein
			OE1577R	0.9174	1.88871	0.195683	1.25e-07	CHY	-	conserved hypothetical protein
			OE1582R	0.918356	1.88996	0.102953	4.3e-10	CHY	-	conserved hypothetical protein
			OE1652R	2.14813	4.43252	0.378429	2.35e-08	HY	-	hypothetical protein
			OE1765R	1.28673	2.43974	0.203318	9.03e-09	CP	pan2	proteasome-activating nucleotidase
			OE1774R	1.18942	2.28062	0.234246	6.24e-08	CHY	-	conserved hypothetical protein
			OE2012R	1.36969	2.58416	0.202411	5e-09	CHY	-	conserved hypothetical protein
			OE2302R	1.11452	2.16522	0.102508	7.35e-11	RRR	top6B	DNA topoisomerase (ATP-hydrolyzing) (EC 5.99.1.3) VI subunit B
			OE2383R	0.827532	1.77465	0.0779265	9.08e-11	MOT	flaG	fla cluster protein flaG
			OE2397F	1.11629	2.16789	0.143227	1.43e-09	MOT	flgB1	flagellin B1
			OE2398F	1.03785	2.05316	0.202254	5.69e-08	MOT	flgB2	flagellin B2
			OE2399F	1.28347	2.43423	0.167254	1.64e-09	MOT	flgB3	flagellin B3
			OE2469F	0.922067	1.89483	0.107534	6.11e-10	MOT	flgA1	flagellin A1
			OE2470F	1.45436	2.74034	0.32474	1.86e-07	MOT	flgA2	flagellin A2
			OE2519F	1.22026	2.32989	0.0879162	8.26e-12	CHY	-	conserved hypothetical protein
			OE2740F	0.847934	1.79992	0.22512	8.2e-07	CHY	-	conserved hypothetical protein
			OE2794R	0.890013	1.85319	0.0786717	5.15e-11	MIS	lhr	Lhr-like helicase (EC 3.6.1.-)
			OE3008F	0.996809	1.99558	0.116384	6.18e-10	MIS	msrB	peptide methionine sulfoxide reductase (R-form specific)
			OE3010F	1.05791	2.08191	0.280558	8.13e-07	RRR	rhl	probable DNA repair helicase
			OE3049R	1.24425	2.36895	0.157309	1.25e-09	CHY	-	conserved hypothetical protein
			OE3101R	0.722227	1.64973	0.387701	0.000232	REG	bat	bacterioopsin activator
			OE3280R	1.00642	2.00893	0.228762	2.17e-07	SIG	cheC2	taxis protein cheC2
			OE3309R	0.704163	1.6292	0.149897	1.23e-07	CHY	-	conserved hypothetical protein
			OE3328R	0.845863	1.79734	0.191518	2.09e-07	NUM	nrdA2	ribonucleoside-diphosphate reductase (EC 1.17.4.1) alpha subunit
			OE3346R	1.02328	2.03253	0.276387	9.5e-07	GEN	-	upsA domain protein
			OE3347F	1.00729	2.01013	0.294064	1.83e-06	SIG	htrI	transducer protein htrI
			OE3384R	0.899198	1.86503	0.0835366	8.04e-11	CHY	-	conserved hypothetical protein
			OE3476R	0.736898	1.66659	0.195455	8.14e-07	SIG	cosB	chemotactic signal transduction system periplasmic substrate-binding protein cosB
			OE3531R	1.08564	2.12232	0.333394	2.8e-06	AA	thrB	homoserine kinase (EC 2.7.1.39)
			OE3545F	1.62245	3.07898	0.555243	6.88e-06	HY	-	hypothetical protein
			OE3579F	0.967151	1.95498	0.0592415	1.93e-12	GEN	-	peroxiredoxin homolog
			OE3580R	0.713474	1.63975	0.076321	2.83e-10	TL	thrS	threonine--tRNA ligase (EC 6.1.1.3)
			OE3584R	1.0784	2.1117	0.250652	2.62e-07	GEN	catB	homolog to mandelate racemase / homolog to muconate lactonizing enzyme
			OE3686F	0.941251	1.92019	0.104736	4.02e-10	HY	-	hypothetical protein
			OE3696F	0.741111	1.67146	0.26265	9.16e-06	CHY	-	conserved hypothetical protein
			OE3708R	1.02639	2.03692	0.702913	0.00125873	REG	trh5	probable transcription regulator
			OE3822R	0.788685	1.7275	0.123466	8.32e-09	CHY	-	conserved hypothetical protein
			OE3843F	1.1595	2.2338	0.113218	1.25e-10	COM	nadE	NAD(+) synthase (glutamine-hydrolyzing) (EC 6.3.5.1)
			OE3899R	0.933592	1.91003	0.274901	1.97e-06	MIS	mutT	probable ADP-ribose pyrophosphatase (EC 3.6.1.13)
			OE3901R	0.870059	1.82774	0.45659	0.000196	MIS	hat2	probable N-acetyltransferase (EC 2.3.1.-)
			OE3931R	1.68505	3.21552	0.0842464	3.11e-13	AA	ilvA	threonine ammonia-lyase (EC 4.3.1.19)
			OE3963R	0.894168	1.85854	0.179167	7.25e-08	COM	ribB	3
			OE4070R	0.975834	1.96678	0.24631	5.33e-07	EM	cbaA	ba3-type terminal oxidase (EC 1.9.3.-) subunit I
			OE4159F	1.65532	3.14994	0.205529	1.07e-09	AA	achY	adenosylhomocysteinase (EC 3.3.1.1)
			OE4306F	1.40542	2.64895	1.00137	0.00162766	GEN	-	CBS domain protein
			OE4307F	0.95581	1.93967	0.151695	9.38e-09	TL	glyS	glycine--tRNA ligase (EC 6.1.1.14)
			OE4353R	0.801952	1.74346	0.226754	1.4e-06	RRR	uvrB	excinuclease ABC subunit B
			OE4354R	0.71354	1.63982	0.166679	2.74e-07	CHY	-	conserved hypothetical protein
			OE4398F	1.00705	2.00979	0.121549	8.3e-10	AA	metY	O-acetylhomoserine aminocarboxypropyltransferase (EC 2.5.1.49) (methionine synthase)
			OE4408F	0.76147	1.69522	0.286518	1.49e-05	AA	serA1	phosphoglycerate dehydrogenase (EC 1.1.1.95)
			OE4410F	1.33809	2.52817	0.0681126	3.66e-13	MIS	-	acyl-CoA thioester hydrolase (EC 3.1.2.-)
			OE4414R	0.708838	1.63449	0.131373	3.67e-08	CHY	-	conserved hypothetical protein
			OE4424R	0.964164	1.95093	0.126927	1.79e-09	GEN	rad3b	DNA repair helicase homolog
			OE4426F	0.821586	1.76735	0.167401	8.39e-08	CHY	-	conserved hypothetical protein
			OE4462F	1.22553	2.33841	0.171756	3.13e-09	CHY	-	conserved hypothetical protein
			OE4465F	1.47281	2.77562	0.41677	1.41e-06	MIS	iscU	iron-sulfur cluster assembly protein
			OE4496R	1.12847	2.18627	0.147696	1.7e-09	EM	fer4	ferredoxin (3Fe-4S)(4Fe-4S)
			OE4527R	1.1027	2.14756	0.678219	0.00061	GEN	epf1	mRNA 3'-end processing factor homolog
			OE4676F	0.770528	1.70589	0.145503	4.32e-08	CHY	-	conserved hypothetical protein
			OE4727R	0.74743	1.6788	0.154198	9.35e-08	ISH	-	IS1341-type transposase (TCE31)
			OE5025F	0.888156	1.85081	0.339911	1.71e-05	CHY	-	conserved hypothetical protein (nonfunctional)
			OE5061F	0.881727	1.84258	0.160988	3.22e-08	HY	-	hypothetical protein
			OE5062R	0.887921	1.85051	0.0606712	5.14e-12	ISH	-	IS1341-type transposase (TCE31)
			OE5078F	0.737353	1.66711	0.124455	1.61e-08	GEN	phoT2	sodium-dependent phosphate transport protein homolog
			OE5082R	1.35593	2.55963	0.275634	8.22e-08	MIS	aaa8	AAA-type ATPase (transitional ATPase homolog)
			OE5083R	0.860445	1.8156	0.311079	1.08e-05	CHP	hsp20E	hsp20-type molecular chaperone
			OE5166F	0.728066	1.65642	0.0834629	5.25e-10	TP	ugpB	ABC-type transport system periplasmic substrate-binding protein (probable substrate glycerol-3-phosphate)
			OE5206R	1.5021	2.83254	0.177678	6.94e-10	AA	arcC	carbamate kinase (EC 2.7.2.2)
			OE5208R	0.8047	1.74678	0.0936443	6e-10	AA	arcA	arginine deiminase (EC 3.5.3.6)
			OE6026R	0.83435	1.78305	0.189289	2.13e-07	TC	tfbC	transcription initiation factor TFB
			OE6034F	1.36218	2.57072	0.192834	3.42e-09	ISH	-	IS1341-type transposase (TCE32)
			OE6074R	1.05358	2.07567	0.125504	7.38e-10	HY	-	hypothetical protein
			OE6096A1R	1.10228	2.14693	0.208125	4.32e-08	CHY	-	conserved hypothetical protein
			OE7003R	0.832177	1.78037	0.374977	6.2e-05	CHY	-	conserved hypothetical protein
			OE7011R	0.936804	1.91428	0.767573	0.00385011	HY	-	hypothetical protein
			OE7012R	0.831412	1.77943	0.458538	0.000282	HY	-	hypothetical protein
			OE7050A1R	1.74294	3.34716	0.110008	2.52e-12	CHY	-	conserved hypothetical protein (nonfunctional)
			OE7097F	1.04954	2.06987	0.296223	1.38e-06	ISH	-	transposase (ISH10)
			OE7101R	0.830679	1.77852	0.334032	2.54e-05	CHY	-	conserved hypothetical protein
			OE7145R	0.885124	1.84692	0.556599	0.000711	HY	-	hypothetical protein
			OE7166F	0.813287	1.75721	0.142543	2.25e-08	CHY	-	conserved hypothetical protein
			OE7174R	0.999208	1.9989	0.0627322	2.4e-12	CHY	-	conserved hypothetical protein
			OE7176R	1.14065	2.20481	0.106585	8.47e-11	RRR	rad25a	RAD25-type DNA repair helicase
			OE7177F	1.4045	2.64725	0.19592	3e-09	CHY	-	conserved hypothetical protein
			OE7193R	1.1831	2.27065	0.23681	7.18e-08	-	-	[del] spurious ORF
			OE8009R	1.21935	2.32841	0.241256	6.49e-08	CHY	-	conserved hypothetical protein
			OE8010B1F	1.01265	2.01761	0.195349	5.21e-08	CHY	-	conserved hypothetical protein

## Sheet: repressed_only in R1M1
ID	log2	xfold	stdv	p-value	function class	gene	protein name
OE1004F	-0.752461	-1.68466	0.281447	1.42e-05	TP	-	ABC-type transport system ATP-binding protein
OE1081R	-0.742497	-1.67307	0.0808214	3.31e-10	GEN	gth6	probable glycosyltransferase
OE1293F	-1.06183	-2.08758	0.171562	1.1e-08	-	-	[del] spurious ORF
OE1323R	-1.0437	-2.06151	0.277557	8.32e-07	CHY	-	conserved hypothetical protein
OE1326R	-0.726268	-1.65435	0.266485	1.22e-05	CHY	-	conserved hypothetical protein
OE1371R	-0.838344	-1.788	0.239342	1.52e-06	CP	pfdB	prefoldin beta subunit
OE1373R	-0.83697	-1.7863	0.178991	1.28e-07	TL	rpl37aR	ribosomal protein L37a.eR
OE1439F	-1.03726	-2.05232	0.19418	4e-08	ISH	-	IS200-type transposase (TCE31)
OE1451F	-1.0838	-2.11961	0.986029	0.00698423	GEN	-	homolog to S-adenosylmethionine-dependent methyltransferase
OE1532F	-0.709451	-1.63518	0.271337	1.7e-05	HY	-	hypothetical protein
OE1614F	-0.96356	-1.95012	0.292168	2.52e-06	GEN	gth3	probable glycosyltransferase
OE1657R	-0.974864	-1.96546	0.292781	2.33e-06	GEN	-	geranylgeranyl hydrogenase homolog
OE1675R	-0.728565	-1.65699	0.175645	3.6e-07	TP	pstB2	ABC-type transport system ATP-binding protein (probable substrate phosphate)
OE1687F	-0.746847	-1.67812	0.45872	0.000604	TL	aspS	aspartate--tRNA ligase (EC 6.1.1.12)
OE1821R	-1.00168	-2.00233	0.203477	8.17e-08	TL	rpl36aR	ribosomal protein L36a.eR (HLA)
OE1943F	-1.28284	-2.43318	0.349411	1.02e-06	AA	gdhA1	glutamate dehydrogenase (NADP+) (EC 1.4.1.4)
OE1967F	-0.976246	-1.96734	0.242181	4.59e-07	EM	nuoN	NADH dehydrogenase-like complex (EC 1.6.5.-) subunit N
OE2053F	-0.818202	-1.76321	0.292208	9.75e-06	CHY	-	conserved hypothetical protein
OE2094F	-0.775068	-1.71127	0.227636	1.93e-06	HY	-	hypothetical protein
OE2149R	-0.741945	-1.67243	0.652291	0.00577605	CHY	-	conserved hypothetical protein
OE2230F	-0.839139	-1.78898	0.161533	5.11e-08	CHY	-	conserved hypothetical protein
OE2307F	-1.252	-2.38172	0.092179	1e-11	EM	ndh	probable NADH dehydrogenase (EC 1.6.99.3)
OE2533F	-1.20438	-2.30438	0.155598	1.52e-09	HY	-	hypothetical protein
OE2602R	-0.825732	-1.77243	0.137493	1.43e-08	TL	rpl1	ribosomal protein L1
OE2603R	-0.85892	-1.81368	0.308544	1.02e-05	TL	rpl11	ribosomal protein L11
OE2623R	-0.847222	-1.79903	0.305543	1.06e-05	CIM	porA	pyruvate--ferredoxin oxidoreductase (EC 1.2.7.1) alpha subunit
OE2648F	-1.00875	-2.01217	0.0984997	1.25e-10	CHY	-	conserved hypothetical protein
OE2662F	-1.19011	-2.2817	0.497934	3.47e-05	TL	rpl7aR	ribosomal protein L7a.eR/HS6
OE2664F	-1.14958	-2.2185	0.0772457	4.42e-12	TL	rps28R	ribosomal protein S28.eR
OE2667F	-1.21205	-2.31666	0.397725	4.86e-06	NUM	ndk	nucleoside-diphosphate kinase (EC 2.7.4.6)
OE2679R	-0.788183	-1.7269	0.16545	1.09e-07	TL	rpl21R	ribosomal protein L21.eR
OE2716R	-1.14793	-2.21596	0.287813	5.03e-07	HY	-	hypothetical protein
OE2727R	-0.929136	-1.90414	0.13845	5.38e-09	CHY	-	conserved hypothetical protein
OE2791R	-0.918717	-1.89043	0.0919474	1.56e-10	HY	-	hypothetical protein
OE2847R	-1.24231	-2.36577	0.186688	5.8e-09	CHY	-	conserved hypothetical protein
OE2853R	-1.38368	-2.60934	0.190627	2.69e-09	MIS	mtfK2	FKBP-type peptidylprolyl isomerase (EC 5.2.1.8)
OE2857F	-0.895264	-1.85995	0.157471	2.32e-08	MIS	mat	methionine adenosyltransferase (EC 2.5.1.6)
OE2928F	-1.04309	-2.06063	0.207106	6.7e-08	REG	trh6	probable transcription regulator
OE2935R	-0.949796	-1.9316	0.19586	9.31e-08	CIM	fumC	fumarate hydratase (EC 4.2.1.2)
OE3062F	-1.39263	-2.62557	0.13106	9.03e-11	TL	rps17R	ribosomal protein S17.eR
OE3141R	-0.793228	-1.73295	0.0757413	1.03e-10	TL	rpl37R	ribosomal protein L37.eR
OE3142R	-1.53515	-2.89819	0.289555	4.28e-08	GEN	snp	small nuclear ribonucleoprotein homolog
OE3177F	-0.74701	-1.67831	0.158869	1.22e-07	LIP	pccA2	propionyl-CoA carboxylase (EC 6.4.1.3) biotin carboxylase component
OE3195F	-1.14344	-2.20906	0.203879	2.61e-08	CIM	sucB	succinate--CoA ligase (ADP-forming) (EC 6.2.1.5) beta subunit
OE3207F	-1.18315	-2.27071	0.277364	2.83e-07	COM	cbiT	precorrin-8W decarboxylase (EC 1.-.-.-)
OE3213F	-0.908147	-1.87663	0.169683	3.94e-08	COM	cbiG	cobalamin biosynthesis protein cbiG
OE3216F	-1.36971	-2.58419	0.203408	5.22e-09	COM	cbiH2	precorrin-3B C17-methyltransferase (EC 2.1.1.131) 2
OE3221F	-0.916	-1.88688	0.319806	8.1e-06	COM	cbiX	cobalt chelatase (EC 4.99.1.-)
OE3224F	-1.62463	-3.08363	0.204355	1.2e-09	GEN	-	conserved cobalamin operon protein
OE3268F	-1.54655	-2.92118	0.0653543	6.88e-14	CHY	-	conserved hypothetical protein
OE3275R	-0.797579	-1.73818	0.0810764	1.8e-10	AA	gcvP1	glycine dehydrogenase (decarboxylating) (EC 1.4.4.2) (glycine cleavage system protein P-1)
OE3317R	-0.718067	-1.64498	0.392149	0.000263	TP	cbiQ	ABC-type transport system permease protein (probable substrate cobalt)
OE3342R	-0.720193	-1.6474	0.122508	1.73e-08	HY	-	hypothetical protein
OE3390F	-0.813506	-1.75748	0.146659	2.88e-08	TL	rpl23	ribosomal protein L23
OE3394F	-1.19344	-2.28698	0.260046	1.5e-07	TL	rpl22	ribosomal protein L22
OE3395F	-0.976478	-1.96766	0.11318	5.79e-10	TL	rps3	ribosomal protein S3
OE3398F	-0.863007	-1.81883	0.138757	1.05e-08	CHY	-	conserved hypothetical protein
OE3400F	-0.993677	-1.99125	0.0880638	5.28e-11	TL	rps17	ribosomal protein S17
OE3402F	-0.767198	-1.70196	0.152016	6.58e-08	TL	rpl14	ribosomal protein L14
OE3404F	-1.04186	-2.05888	0.0496497	2.03e-13	TL	rpl24	ribosomal protein L24
OE3407F	-1.30271	-2.46691	0.317803	3.98e-07	TL	rpl5	ribosomal protein L5
OE3408F	-1.20304	-2.30225	0.518161	4.36e-05	TL	rps14	ribosomal protein S14
OE3410F	-1.22996	-2.3456	0.213241	2.04e-08	TL	rps8	ribosomal protein S8
OE3411F	-1.25933	-2.39385	0.170424	2.29e-09	TL	rpl6	ribosomal protein L6
OE3412F	-0.793008	-1.73268	0.106425	2.13e-09	TL	rpl32R	ribosomal protein L32.eR
OE3413F	-1.02569	-2.03593	0.0823968	2.19e-11	TL	rpl19R	ribosomal protein L19.eR
OE3414F	-1.1288	-2.18676	0.130985	5.85e-10	TL	rpl18	ribosomal protein L18
OE3415F	-0.790217	-1.72933	0.202635	6.1e-07	TL	rps5	ribosomal protein S5
OE3416F	-1.20395	-2.3037	0.215253	2.68e-08	TL	rpl30	ribosomal protein L30
OE3417F	-0.71094	-1.63687	0.430633	0.000549	TL	rpl15	ribosomal protein L15
OE3418F	-0.996162	-1.99469	0.189031	4.51e-08	SEC	secY	preprotein translocase subunit secY
OE3425F	-0.806178	-1.74857	0.280561	7.89e-06	NUM	adk	adenylate kinase (EC 2.7.4.3)
OE3503F	-1.42318	-2.68175	0.165501	5.96e-10	LIP	uppS1	di-trans
OE3544F	-0.718251	-1.64519	0.15097	1.1e-07	MIS	-	probable ferredoxin-NAD+ reductase (EC 1.18.1.3)
OE3634F	-1.1148	-2.16565	0.232459	1.03e-07	CIM	icd	isocitrate dehydrogenase (NADP+) (EC 1.1.1.42)
OE3731R	-2.70826	-6.53531	1.62263	0.000508	NUM	purQ	phosphoribosylformylglycinamidine synthase (EC 6.3.5.3) component I
OE3732R	-1.02605	-2.03644	0.114786	4.22e-10	NUM	purS	phosphoribosylformylglycinamidine synthase (EC 6.3.5.3) component purS
OE3748R	-0.85066	-1.80333	0.642357	0.00234897	RMT	tgtA2	probable archaeosine tRNA-ribosyltransferase (EC 2.4.2.-)
OE3784R	-1.21141	-2.31564	0.121602	1.61e-10	SEC	secD	preprotein translocase subunit secD
OE3868R	-0.911777	-1.88136	0.0723921	1.97e-11	TL	rps27aR	ribosomal protein S27a.eR
OE3891R	-1.25804	-2.39171	0.111818	5.42e-11	LIP	acs5	acyl-CoA synthetase (EC 6.2.1.-)
OE3908R	-0.940337	-1.91898	0.364448	1.89e-05	TP	phnC	ABC-type transport system ATP-binding protein (probable substrate phosphate/phosphonate)
OE3953R	-1.23456	-2.35309	0.186942	6.2e-09	NUM	pyrE2	orotate phosphoribosyltransferase (EC 2.4.2.10)
OE3978R	-1.63026	-3.09568	1.38413	0.00473683	EM	atpD	A-type ATP synthase (EC 3.6.3.14) subunit D
OE3985R	-0.872355	-1.83065	0.0967167	3.9e-10	EM	atpA	A-type ATP synthase (EC 3.6.3.14) subunit A
OE3986R	-0.75982	-1.69328	0.101452	2.03e-09	EM	atpF	A-type ATP synthase (EC 3.6.3.14) subunit F
OE3989R	-1.46656	-2.76362	0.649282	5.41e-05	EM	atpK	A-type ATP synthase (EC 3.6.3.14) subunit K
OE4047R	-0.90399	-1.87123	0.227183	5.13e-07	GEN	-	phage PhiH1 repressor protein homolog
OE4113F	-0.885552	-1.84747	0.172258	5.6e-08	AA	oxdhA1	probable branched-chain amino acid dehydrogenase (EC 1.2.4.-) E1 component alpha subunit
OE4187R	-1.59062	-3.01178	0.346305	1.49e-07	GEN	-	probable DNA-binding protein
OE4214F	-1.565	-2.95878	1.21486	0.0027842	-	-	[del] spurious ORF
OE4302R	-0.971732	-1.96119	0.202374	1.01e-07	TP	dppD1	ABC-type transport system ATP-binding protein (probable substrate dipeptide/oligopeptide/nickel)
OE4304R	-0.82696	-1.77394	0.176619	1.26e-07	TP	dppB1	ABC-type transport system permease protein (probable substrate dipeptide/oligopeptide/nickel)
OE4331R	-0.740693	-1.67098	0.247883	5.72e-06	AA	tnaA	tryptophanase (EC 4.1.99.1)
OE4345R	-1.99554	-3.98766	0.23538	6.76e-10	NUM	nrdB1	ribonucleoside-diphosphate reductase (EC 1.17.4.1) beta subunit
OE4346R	-2.25077	-4.75936	0.334989	5.32e-09	NUM	nrdA1	ribonucleoside-diphosphate reductase (EC 1.17.4.1) alpha subunit
OE4357F	-0.709354	-1.63507	0.241213	6.53e-06	TP	-	ABC-type transport system periplasmic substrate-binding protein (probable substrate thiamine)
OE4435F	-0.782647	-1.72028	0.185757	3.14e-07	CHY	-	conserved hypothetical protein
OE4532F	-1.02457	-2.03436	0.231053	2.02e-07	TL	rps6R	ribosomal protein S6.eR
OE4697R	-0.711082	-1.63703	0.181627	5.9e-07	CHY	-	conserved hypothetical protein
OE4712F	-0.745464	-1.67651	0.357432	9.98e-05	CHY	-	conserved hypothetical protein
OE5265F	-0.9205	-1.89277	0.505858	0.000275	CHY	-	conserved hypothetical protein
OE6001R	-0.858903	-1.81366	0.0744663	4.34e-11	ISH	-	transposase (ISH8)
OE6296R	-1.29042	-2.44599	0.240073	3.79e-08	ISH	-	transposase (ISH8)
OE7031R	-0.868173	-1.82535	0.084956	1.28e-10	GEN	gvpF1	gas-vesicle operon protein gvpF1
OE7033R	-0.760602	-1.6942	0.149535	6.14e-08	REG	gvpD1	regulatory protein gvpD
OE7065F	-1.55198	-2.93219	0.497711	4.02e-06	EM	cydA1	cytochrome d ubiquinol oxidase (EC 1.10.3.-) subunit I
OE7104R	-0.914671	-1.88514	0.141435	7.46e-09	CHY	-	conserved hypothetical protein
OE7110R	-0.768437	-1.70342	0.106755	2.89e-09	CHY	-	conserved hypothetical protein (nonfunctional)

## Sheet: induced_only in R1
ID	log2	xfold	stdv	p-value	function class	gene	protein name
OE1146R	1.16556	2.24321	0.250586	1.33732e-07	COM	moeA1	molybdenum cofactor biosynthesis protein moeA1
OE1147R	0.766936	1.70165	0.0601165	1.75866e-11	MIS	pimT1	protein-L-isoaspartate O-methyltransferase pimT1
OE1188F	0.709117	1.6348	0.380512	0.00023102	CHY	-	conserved hypothetical protein
OE1252R	0.826631	1.77354	0.457662	0.000289977	EM	trxA4	thioredoxin
OE1328F	0.743237	1.67393	0.243714	4.83534e-06	-	-	[del] spurious ORF
OE1426F	1.16301	2.23925	0.377669	4.46085e-06	LIP	-	probable flavin containing oxidoreductase (homolog to phytoene desaturase / monoamine oxidase)
OE1476R	0.800449	1.74164	0.260636	4.56198e-06	CHY	-	conserved hypothetical protein
OE1510F	0.735212	1.66464	0.174924	3.20982e-07	CHY	-	conserved hypothetical protein
OE1584R	1.09629	2.13804	0.10212	8.23628e-11	CHY	-	conserved hypothetical protein
OE1592R	1.15988	2.23439	0.120792	2.22963e-10	GEN	epf2	mRNA 3'-end processing factor homolog
OE1794R	2.40991	5.3144	0.764665	3.68052e-06	CHY	-	conserved hypothetical protein
OE1797R	1.57055	2.97019	0.130833	3.03249e-11	REG	sirR	transcription regulator sirR
OE1872R	1.42584	2.6867	0.367612	6.38956e-07	EM	petD	cytochrome bc1 complex (EC 1.10.2.-) cytochrome b/c subunit
OE1879R	1.67746	3.19865	0.121041	8.3773e-12	EM	hcpE	halocyanin hcpE
OE1890R	0.77121	1.7067	0.156035	7.88897e-08	RRR	nthA2	DNA-(apurinic or apyrimidinic site) lyase (EC 4.2.99.18) endonuclease III
OE1893F	0.868165	1.82534	0.159749	3.44384e-08	LIP	mvd	diphosphomevalonate decarboxylase (EC 4.1.1.33)
OE1915F	1.0248	2.03468	0.10196	1.48336e-10	CHY	-	conserved hypothetical protein
OE1916F	0.829858	1.77751	0.125853	6.28338e-09	AA	cysK1	cysteine synthase (EC 2.5.1.47)
OE1918R	0.958542	1.94334	0.189801	6.53765e-08	CHY	-	conserved hypothetical protein
OE1919R	1.32051	2.49755	0.271435	9.05438e-08	CHY	-	conserved hypothetical protein
OE1936R	0.855446	1.80932	0.157477	3.45695e-08	CHY	-	conserved hypothetical protein
OE1953F	1.29414	2.4523	0.134643	2.2105e-10	EM	nuoA	NADH dehydrogenase-like complex (EC 1.6.5.-) subunit A
OE1954F	1.10513	2.15118	0.21753	6.20752e-08	EM	nuoB	NADH dehydrogenase-like complex (EC 1.6.5.-) subunit B
OE1956F	1.37158	2.58754	0.113494	2.85574e-11	EM	nuoCD	NADH dehydrogenase-like complex (EC 1.6.5.-) subunit CD
OE1958F	0.965921	1.95331	0.290486	2.35189e-06	EM	nuoI	NADH dehydrogenase-like complex (EC 1.6.5.-) subunit I
OE1959F	0.833125	1.78154	0.299231	1.02149e-05	EM	nuoJ1	NADH dehydrogenase-like complex (EC 1.6.5.-) subunit J1
OE1960F	1.11795	2.17038	0.109555	1.29566e-10	EM	nuoJ2	NADH dehydrogenase-like complex (EC 1.6.5.-) subunit J2
OE2092F	0.741929	1.67241	0.0839692	4.68084e-10	CHY	-	conserved hypothetical protein
OE2122F	0.711437	1.63743	0.31699	5.6839e-05	GEN	-	cinA N-terminal domain protein
OE2195F	0.95371	1.93685	0.228651	3.42796e-07	SIG	htr18	transducer protein htr18
OE2276F	0.71754	1.64438	0.0668708	8.27085e-11	GEN	-	PHP domain protein
OE2294R	0.7018	1.62653	0.406533	0.000400916	CHY	-	conserved hypothetical protein
OE2296F	1.34351	2.53768	0.320787	3.30918e-07	CP	psmB	proteasome (EC 3.4.25.1) beta subunit
OE2301R	0.964987	1.95205	0.230594	3.33226e-07	RRR	top6A	DNA topoisomerase (ATP-hydrolyzing) (EC 5.99.1.3) VI subunit A
OE2458R	1.23323	2.35093	0.163221	1.88222e-09	NUM	guaB	IMP dehydrogenase (EC 1.1.1.205)
OE2563R	0.867213	1.82414	0.194238	1.90665e-07	COM	menD	2-succinyl-6-hydroxy-2
OE2569R	0.947504	1.92853	0.18185	4.97852e-08	GEN	-	reductase (probable nitrate reductase (EC 1.7.99.4) / sulfite dehydrogenase (EC 1.8.2.1))
OE2595F	0.78459	1.7226	0.165934	1.15977e-07	CHY	-	conserved hypothetical protein
OE2596F	0.730656	1.65939	0.208471	1.51073e-06	CHY	-	conserved hypothetical protein
OE2616F	0.76271	1.69667	0.17321	2.14858e-07	CHY	-	conserved hypothetical protein
OE2626R	1.10055	2.14436	0.201003	3.22577e-08	GEN	mrp	ATP-binding protein mrp
OE2629F	0.953207	1.93617	0.522855	0.0002711	TL	rps11	ribosomal protein S11
OE2631F	0.911635	1.88118	0.140996	7.47288e-09	TC	rpoD	DNA-directed RNA polymerase (EC 2.7.7.6) subunit D
OE2632F	0.789552	1.72854	0.41566	0.000200819	TL	rpl18R	ribosomal protein L18.eR
OE2633F	0.832215	1.78042	0.205337	4.38687e-07	TL	rpl13	ribosomal protein L13
OE2638F	1.07861	2.11201	0.141756	1.76817e-09	TC	rpoK	DNA-directed RNA polymerase (EC 2.7.7.6) subunit K
OE2640F	1.2532	2.38369	0.620913	0.000127884	CIM	eno	phosphopyruvate hydratase (EC 4.2.1.11) (enolase)
OE2641F	0.792057	1.73154	0.0581106	9.72245e-12	TL	rps2	ribosomal protein S2
OE2865R	1.10784	2.15522	0.393271	9.28529e-06	CIM	sdhA	succinate dehydrogenase (EC 1.3.99.1) subunit A (flavoprotein)
OE2866R	0.940957	1.9198	0.202797	1.36619e-07	CIM	sdhB	succinate dehydrogenase (EC 1.3.99.1) subunit B (iron-sulfur protein)
OE2868R	0.957497	1.94194	0.113199	6.90254e-10	CIM	sdhC	succinate dehydrogenase (EC 1.3.99.1) subunit C (cytochrome b-556)
OE2874F	1.23422	2.35254	0.667671	0.000245091	CHY	-	conserved hypothetical protein
OE2922F	0.893075	1.85713	0.210728	2.98877e-07	CHY	-	conserved hypothetical protein
OE2945F	0.817022	1.76177	0.200727	4.22865e-07	AA	ocd2	ornithine cyclodeaminase (EC 4.3.1.12)
OE2946R	1.43924	2.71178	0.102422	7.39808e-12	CHY	-	conserved hypothetical protein
OE3022R	0.850162	1.8027	0.0806953	9.74194e-11	CHY	-	conserved hypothetical protein
OE3028R	1.27937	2.42732	0.264643	9.56541e-08	CHY	-	conserved hypothetical protein
OE3087R	0.815682	1.76013	0.130794	1.02759e-08	CHY	-	conserved hypothetical protein
OE3112R	0.994057	1.99178	0.0631479	2.67275e-12	MIS	aaa3	AAA-type ATPase (transitional ATPase homolog)
OE3114R	1.06895	2.09791	0.42867	2.48298e-05	CHY	-	conserved hypothetical protein
OE3116F	1.48207	2.79349	0.130251	4.89526e-11	CHY	-	conserved hypothetical protein
OE3118F	1.15728	2.23037	0.395313	6.77411e-06	CHY	-	conserved hypothetical protein
OE3164F	0.880382	1.84086	0.220082	4.90716e-07	CHY	-	conserved hypothetical protein
OE3333R	0.744091	1.67492	0.429608	0.000391616	AA	trpF	phosphoribosylanthranilate isomerase (EC 5.3.1.24)
OE3356F	0.709176	1.63487	0.0892428	1.20254e-09	MIS	aaa5	AAA-type ATPase (transitional ATPase homolog)
OE3470F	0.803467	1.74529	0.136152	1.67122e-08	TL	aif1a2	translation initiation factor aIF-1A
OE3498R	1.07586	2.10798	0.432161	2.51618e-05	COM	cysG1	siroheme synthase (precorrin-2 oxidase (EC 1.3.1.76) / ferrochelatase (EC 4.99.1.4))
OE3500R	1.29192	2.44853	0.0664646	4.02567e-13	COM	nirGH	heme biosynthesis protein nirGH
OE3524F	1.4203	2.67641	0.133148	8.71878e-11	COM	pdxS	pyridoxine biosynthesis protein pyridoxal 5'-phosphate synthesis component
OE3537R	1.95494	3.877	0.572796	1.88961e-06	CHY	-	conserved hypothetical protein
OE3542R	1.56722	2.96333	0.323835	9.4756e-08	GEN	-	glutamine-rich alkaline protein
OE3571R	1.37776	2.59865	0.194288	3.30215e-09	NUM	guaAb	GMP synthase (glutamine-hydrolyzing) (EC 6.3.5.2) subunit B
OE3572R	1.30597	2.4725	0.265036	8.10097e-08	NUM	pyrG	CTP synthase (EC 6.3.4.2)
OE3706F	0.765933	1.70047	0.19836	6.63855e-07	CHY	-	conserved hypothetical protein
OE3763F	1.39023	2.62121	0.687737	0.000126394	CIM	gpdA2	glycerol-3-phosphate dehydrogenase (EC 1.1.99.5) subunit A
OE3814R	0.702572	1.6274	0.253656	1.06568e-05	CHY	-	conserved hypothetical protein
OE3881R	0.840008	1.79006	0.108653	1.53516e-09	GEN	phnP	phnP-like protein
OE3905F	1.49859	2.82566	0.0765412	3.77254e-13	CHY	-	conserved hypothetical protein
OE3921F	0.712935	1.63914	0.175872	4.37947e-07	CHY	-	conserved hypothetical protein
OE3988R	0.77428	1.71034	0.209222	9.53082e-07	EM	atpE	A-type ATP synthase (EC 3.6.3.14) subunit E
OE4012F	1.48389	2.79701	0.0792598	5.63771e-13	CHY	-	conserved hypothetical protein
OE4028R	0.976376	1.96752	0.362057	1.32386e-05	MIS	-	probable helicase (EC 3.6.1.-)
OE4051R	0.757923	1.69105	0.296125	2.0165e-05	SIG	-	probable signal-transducing histidine kinase
OE4124R	1.34585	2.5418	0.0951728	6.99085e-12	CHY	-	conserved hypothetical protein
OE4176R	0.761602	1.69537	0.143541	4.24788e-08	HY	-	hypothetical protein
OE4255F	0.705242	1.63042	0.265283	1.48618e-05	GEN	-	bioY family protein
OE4442F	0.721462	1.64885	0.0905829	1.17851e-09	CHY	-	conserved hypothetical protein
OE4450R	0.785476	1.72366	0.15748	7.28702e-08	SEC	srp54	signal recognition particle 54K protein
OE4461F	1.30132	2.46454	0.299735	2.42751e-07	CHY	-	conserved hypothetical protein
OE4599F	0.928128	1.90281	0.210099	2.08975e-07	TP	trkH3	potassium transport system protein trkH3
OE4648F	1.04934	2.06959	0.209715	7.08787e-08	EM	trxA2	thioredoxin
OE4720R	0.765912	1.70044	0.328378	4.21046e-05	TL	rps10	ribosomal protein S10
OE4721R	0.732619	1.66165	0.280696	1.72358e-05	TL	aef1a	translation elongation factor aEF-1 alpha subunit
OE4736R	0.735866	1.6654	0.339175	7.3834e-05	TL	rps12	ribosomal protein S12
OE4738R	1.05514	2.07793	0.488861	7.68282e-05	TC	nusA	probable transcription termination factor nusA
OE4739R	1.10841	2.15608	0.129094	6.04186e-10	TC	rpoA2	DNA-directed RNA polymerase (EC 2.7.7.6) subunit A'' (subunit C)
OE4742R	0.773284	1.70916	0.229901	2.13609e-06	TC	rpoB2	DNA-directed RNA polymerase (EC 2.7.7.6) subunit B''
OE4743R	0.760116	1.69363	0.501988	0.000989658	TC	rpoH	DNA-directed RNA polymerase (EC 2.7.7.6) subunit H
OE5009R	1.0756	2.10759	0.3739	7.82106e-06	GEN	trsE	transfer complex protein homolog
OE5197R	0.773438	1.70934	0.173065	1.89058e-07	CHY	-	conserved hypothetical protein
OE7154R	0.827825	1.77501	0.182229	1.64104e-07	CHY	-	conserved hypothetical protein

## Sheet: repressed_ only in R1
ID	log2	xfold	stdv	p-value	function class	gene	protein name
OE1001F	-0.919787	-1.89184	0.389814	3.845e-05	CHY	-	conserved hypothetical protein
OE1005F	-0.796666	-1.73708	0.278676	8.23241e-06	TP	-	ABC-type transport system permease protein
OE1154F	-1.20247	-2.30134	0.396343	5.04633e-06	CIM	gapB	glyceraldehyde-3-phosphate dehydrogenase (NAD(P)) (phosphorylating) (EC 1.2.1.59)
OE1164R	-0.896224	-1.86119	0.468891	0.000191822	GEN	-	phosphatase homolog
OE1205R	-0.934598	-1.91136	0.117399	1.18354e-09	CHY	-	conserved hypothetical protein
OE1221F	-0.774653	-1.71078	0.26217	6.27665e-06	CP	aup	histone deacetylase
OE1290F	-0.749926	-1.68171	0.276648	1.26943e-05	GEN	trkA1	trkA domain protein
OE1319R	-1.01882	-2.02626	0.203844	7.15809e-08	MIS	ftsZ2	cell division protein ftsZ
OE1321R	-1.22989	-2.34549	0.210959	1.85958e-08	CHY	-	conserved hypothetical protein
OE1352F	-0.885602	-1.84754	0.270995	2.71986e-06	HY	-	hypothetical protein
OE1366F	-0.832677	-1.78099	0.542086	0.000899	GEN	-	probable metallo-beta-lactamase family hydrolase
OE1515R	-1.05692	-2.08049	0.323366	2.71611e-06	CP	smc	chromosome segregation protein
OE1536R	-1.09308	-2.1333	0.12332	4.55036e-10	SIG	mpcT	transducer protein mpcT
OE1553F	-1.152	-2.22221	0.410761	9.62702e-06	CHY	-	conserved hypothetical protein
OE1566F	-1.31248	-2.48368	0.412499	3.39962e-06	HY	-	hypothetical protein
OE1710R	-0.714287	-1.64067	0.109054	6.66671e-09	CIM	korB	oxoglutarate--ferredoxin oxidoreductase (EC 1.2.7.3) beta subunit
OE1752F	-0.851776	-1.80472	0.366866	4.36407e-05	CHY	-	conserved hypothetical protein
OE1792F	-1.30987	-2.47919	0.250505	4.82619e-08	CHY	-	conserved hypothetical protein
OE1911R	-1.18737	-2.27737	0.251628	1.18039e-07	GEN	-	upsA domain protein
OE1979R	-0.876029	-1.83532	0.195422	1.84124e-07	EM	cox1A	cox-type terminal oxidase (EC 1.9.3.-) subunit I
OE2006F	-1.40722	-2.65225	0.272812	5.43595e-08	TP	-	argK-type transport ATPase
OE2097F	-1.13519	-2.19648	0.205721	3.01295e-08	GEN	-	upsA domain protein
OE2168R	-0.718032	-1.64494	0.282396	2.12583e-05	SIG	htrVI	transducer protein htrVI
OE2186R	-0.777782	-1.71449	0.201214	6.57837e-07	SEC	tatA	sec-independent protein translocase component tatA
OE2220F	-3.26984	-9.6454	0.245535	1.19715e-11	CHY	-	conserved hypothetical protein
OE2379R	-0.781227	-1.71859	0.112517	3.98088e-09	SEC	flaJ	flagella biogenesis protein flaJ (probable flagellin secretion system protein flaJ)
OE2415R	-0.855413	-1.80928	0.11114	1.59712e-09	SIG	cheA	taxis sensor histidine kinase (EC 2.7.3.-) cheA
OE2442R	-1.76731	-3.40419	0.143275	2.37743e-11	HY	-	hypothetical protein
OE2450F	-1.32458	-2.5046	0.321382	3.79846e-07	LIP	acs2	acyl-CoA synthetase (EC 6.2.1.-)
OE2492F	-0.928204	-1.90291	0.373889	2.57253e-05	NUM	gch32	GTP cyclohydrolase III (EC 3.5.4.29)
OE2513F	-1.17525	-2.25832	0.332785	1.41687e-06	CHY	-	conserved hypothetical protein
OE2697R	-2.17126	-4.50417	0.564543	6.86683e-07	GEN	cmo2	homolog to coenzyme PQQ synthesis protein E
OE2698R	-2.13323	-4.38699	0.592462	1.20274e-06	CHY	-	conserved hypothetical protein
OE2700F	-2.8019	-6.97358	0.761348	9.99292e-07	GEN	cmo1	homolog to coenzyme PQQ synthesis protein E
OE2704F	-1.57655	-2.98255	0.350004	1.76618e-07	EM	hcpD	halocyanin hcpD
OE2708R	-1.27534	-2.42056	0.488024	1.70634e-05	MIS	sod1	superoxide dismutase (EC 1.15.1.1) 1 (Mn containing)
OE2720R	-1.10087	-2.14484	0.415811	1.5364e-05	GEN	-	geranylgeranyl hydrogenase homolog
OE2808F	-1.61152	-3.05573	0.49563	2.83753e-06	CHY	-	conserved hypothetical protein
OE2811F	-1.00769	-2.01069	0.579781	0.000382065	CHY	-	conserved hypothetical protein
OE2871F	-0.911987	-1.88163	0.17602	5.22905e-08	LIP	hbd2	3-hydroxyacyl-CoA dehydrogenase (EC 1.1.1.35) / enoyl-CoA hydratase (EC 4.2.1.17)
OE2900F	-0.88344	-1.84477	0.258241	1.85272e-06	CHY	-	conserved hypothetical protein
OE2924R	-0.931329	-1.90703	0.304814	4.76024e-06	GEN	maoC3	maoC family protein
OE2951R	-0.928805	-1.9037	0.214752	2.50884e-07	TP	btuF	ABC-type transport system periplasmic substrate-binding protein (probable substrate cobalamin)
OE3017R	-1.65512	-3.14948	0.17592	2.67478e-10	NUM	ush	UDP-sugar hydrolase (EC 3.6.1.45) / 5'-nucleotidase (EC 3.1.3.5)
OE3030R	-1.42086	-2.67744	0.506095	9.54475e-06	CHY	-	conserved hypothetical protein
OE3102R	-4.24955	-19.0214	0.698037	1.27074e-08	GEN	brp	bacteriorhodopsin-related protein
OE3187R	-1.04348	-2.0612	0.0753332	8.41505e-12	GEN	-	upsA domain protein
OE3230F	-1.45365	-2.73901	0.648035	5.70717e-05	COM	cobN	cobalt chelatase (EC 4.99.1.-)
OE3237F	-1.00344	-2.00477	0.164999	1.2825e-08	COM	cbiC	precorrin-8X methylmutase (EC 5.4.1.2)
OE3308F	-0.887109	-1.84947	0.50173	0.000338049	CIM	mdh	malate dehydrogenase (oxaloacetate decarboxylating) (EC 1.1.1.40) / phosphate acetyltransferase (EC 2.3.1.8)
OE3349F	-1.54981	-2.92779	0.212829	2.61058e-09	GEN	-	CBS domain protein
OE3351F	-0.997562	-1.99662	0.126038	1.24621e-09	CHY	-	conserved hypothetical protein
OE3439F	-0.794541	-1.73453	0.181304	2.2392e-07	CHY	-	conserved hypothetical protein
OE3669R	-0.931829	-1.90769	0.299999	4.15312e-06	CHY	-	conserved hypothetical protein
OE3719F	-0.81525	-1.7596	0.171568	1.11099e-07	CHY	-	conserved hypothetical protein
OE3750R	-0.945827	-1.92629	0.215486	2.20895e-07	HY	-	hypothetical protein
OE3787R	-0.886654	-1.84888	0.40593	7.01037e-05	SEC	secF	preprotein translocase subunit secF
OE3864R	-0.7674	-1.7022	0.172577	1.97435e-07	CHY	-	conserved hypothetical protein
OE3884F	-1.51408	-2.85617	0.394601	7.00618e-07	LIP	aca	acetyl-CoA C-ac(et)yltransferase (EC 2.3.1.16) or (EC 2.3.1.9)
OE3927F	-0.701142	-1.62579	0.125292	2.66421e-08	CHY	-	conserved hypothetical protein
OE3930R	-1.05633	-2.07963	0.610216	0.000393142	MIS	-	ribonuclease
OE4069R	-2.77741	-6.8562	0.653574	2.91962e-07	HY	-	hypothetical protein
OE4082F	-1.13738	-2.19982	0.568052	0.000135787	TP	cpx	probable cation-transporting ATPase
OE4122R	-1.01264	-2.01761	0.0961796	9.79801e-11	CHP	ths1	thermosome subunit 1
OE4146F	-1.32569	-2.50652	0.31817	3.45944e-07	TC	tbpE	TATA-binding transcription initiation factor
OE4303R	-0.804291	-1.74629	0.142568	2.4819e-08	TP	dppC1	ABC-type transport system permease protein (probable substrate dipeptide/oligopeptide/nickel)
OE4313F	-1.02276	-2.0318	0.133433	1.65682e-09	TP	dppB3	ABC-type transport system permease protein (probable substrate dipeptide/oligopeptide/nickel)
OE4336R	-1.09833	-2.14106	0.474151	4.44366e-05	TP	nosY	ABC-type transport system permease protein (probable substrate copper)
OE4339R	-0.737624	-1.66743	0.417569	0.000340291	TP	nosF	ABC-type transport system ATP-binding protein (probable substrate copper)
OE4365F	-1.10964	-2.15792	0.446585	2.55477e-05	CHY	-	conserved hypothetical protein
OE4382R	-4.91472	-30.1631	1.02253	1.00592e-07	CHY	-	conserved hypothetical protein
OE4509F	-1.40108	-2.64099	0.424324	2.49451e-06	MIS	-	nonhistone chromosomal protein
OE4541F	-1.79945	-3.48087	0.915492	0.000155916	GEN	-	upsA domain protein
OE4562R	-1.36498	-2.57573	0.233989	1.8497e-08	COM	entB	probable isochorismatase (EC 3.3.2.1)
OE4571R	-0.71351	-1.63979	0.121836	1.78736e-08	CP	pepB3	probable leucyl aminopeptidase (EC 3.4.11.1)
OE4650R	-1.35284	-2.55414	0.463401	6.93097e-06	HY	-	hypothetical protein
OE4651F	-2.07269	-4.2067	1.06501	0.000167838	CIM	-	probable ribose-1
OE4673F	-1.313	-2.48457	0.152564	5.91689e-10	CP	cxp	probable carboxypeptidase (EC 3.4.17.-)
OE4713R	-1.54461	-2.91726	0.662275	4.21224e-05	CHY	-	conserved hypothetical protein
OE5067R	-0.705333	-1.63052	0.240778	6.73839e-06	HY	-	hypothetical protein
OE5134F	-3.05904	-8.33417	0.695782	2.17763e-07	CHY	-	conserved hypothetical protein
OE5139F	-0.920974	-1.89339	0.255024	1.17291e-06	MIS	lplB	lipoate-protein ligase (EC 6.3.4.-)
OE5187R	-0.936297	-1.91361	0.385391	3.054e-05	GEN	-	probable hydrolase
OE5204R	-2.30716	-4.94909	0.149069	3.11151e-12	TP	arcD	arginine/ornithine antiporter
OE5205R	-1.35504	-2.55805	0.286704	1.16409e-07	AA	arcB	ornithine carbamoyltransferase (EC 2.1.3.3)
OE5243F	-1.3042	-2.46947	0.228795	2.26588e-08	SIG	car	transducer protein car
OE5245F	-0.971082	-1.96031	0.197458	8.23988e-08	TP	-	ABC-type transport system ATP-binding protein
OE5416A1R	-0.770474	-1.70583	0.257274	5.61813e-06	CHY	-	conserved hypothetical protein
OE6012F	-0.71418	-1.64055	0.190648	8.59403e-07	ISH	-	transposase (ISH6)
OE6038R	-1.21377	-2.31942	0.431611	9.41578e-06	-	-	[del] spurious ORF
OE6040R	-0.976453	-1.96762	0.578684	0.000470991	CHY	-	conserved hypothetical protein
OE6049R	-0.748435	-1.67997	0.181444	3.77178e-07	CHY	-	conserved hypothetical protein
OE6062R	-0.933434	-1.90982	0.279743	2.28437e-06	CHY	-	conserved hypothetical protein
OE6093F	-0.722385	-1.64991	0.433783	0.000516477	MIS	phzF	probable phenazine biosynthesis protein
OE6099F	-0.86012	-1.81519	0.350262	2.80533e-05	HY	-	hypothetical protein
OE6120F	-0.799266	-1.74022	0.147584	3.55063e-08	HY	-	hypothetical protein
OE7017R	-0.963761	-1.95039	0.382906	2.3054e-05	ISH	-	transposase (ISH3)
OE7028R	-0.754418	-1.68695	0.229733	2.61139e-06	GEN	gvpH1	gas-vesicle operon protein gvpH1
OE7068R	-0.942519	-1.92188	0.327724	7.83769e-06	CHY	-	conserved hypothetical protein
OE7093R	-1.20732	-2.30908	0.289451	3.42784e-07	LIP	idiB1	isopentenyl-diphosphate delta-isomerase (EC 5.3.3.2)
OE7100R	-1.17165	-2.25268	0.296131	5.39138e-07	GEN	parA6a	parA domain protein
OE7133F	-1.10657	-2.15333	0.273923	4.51136e-07	CHY	-	conserved hypothetical protein
OE7159R	-0.976637	-1.96787	0.363171	1.35426e-05	ISH	-	transposase (ISH7)
OE7162R	-1.14305	-2.20847	0.654765	0.000370238	GEN	parA8	parA domain protein
OE7170R	-1.38968	-2.62021	0.514328	1.3034e-05	ISH	-	transposase (ISH4)
OE7212R	-1.39794	-2.63525	0.301376	1.36968e-07	-	-	[del] spurious ORF
OE7214R	-0.84192	-1.79243	0.0731425	4.41505e-11	TC	tbpD1	TATA-binding transcription initiation factor
OE8007F	-1.85455	-3.61638	0.749114	2.63024e-05	CHY	-	conserved hypothetical protein
OE8046R	-0.988925	-1.98471	0.246228	4.7418e-07	TC	tbpD2	TATA-binding transcription initiation factor
