# Supplementary material for: A small basic protein from the brz-brb operon is involved in regulation of bop transcription in Halobacterium salinarum
Source: BMC Mol Biol. 2011 Sep 19;12:42. doi: 10.1186/1471-2199-12-42 (PMC3184054; doi:10.1186/1471-2199-12-42)
Supplement: Additional file 9 — Primers used in this work. [file 1471-2199-12-42-S9.XLS]

## Sheet: Sheet1
Primers used in this work
Number	Primer ID	Sequence	Fragment, gene	Plasmid	Mutant	Method
1	Bop rev	ACG GTA CCA TTG TGA GGC CAT	bop, DIG labeled probe			Northern
2	Bop for	TCG GAC CCA GAT GCA AAG AA	bop, DIG labeled probe
3	RT qPCR Brz rev2	ACTCAACCGTTCGCACCTT	for cDNA synthesis			5'-3'RACE
4	RT qPCR Brz rev1	GTTCGCACCTTCTGGGTGT	for amplification from cDNA
5	RT qPCR Brb for1	GTGCACGCATCGACTTCAC	for amplification from cDNA
6	HindBrb for	GGTTCaagcttACCATACCCAACAGGTAGACG	brb upstream	pVTBrbCBD	BrbCBD	pop-in/pop-out;
7	BrbCBD Pst rev	GACGGctgcagGACCGATGAACCGTCAGACA	brb upstream			sequencing
8	BrbCBD Pst for	TCGAGctgcagGGGGCAAATACACCGGTATCA	CBD
9	BrbCBD BamH rev	TGGTGggatccTACACTGCCACCGGGTTCTT	CBD
10	BrbCBD BamH for	GTTCAggatccTAAATTCCGTCACGAGCGTA	brb downstream
11	XbaBrb rev	GGATGtctagaATCGCTGCGGTGCTGATCGC	brb downstream
12	BrbXba for	GGTTCtctagaACCATACCCAACAGGTAGACG	brb	pVYT1 (BrbBgaH)	BrbBgaH with brb start codon	BgaH expression
13	BrbBgaHPst with start rev	AACACctgcagTGAAGTCGATGCGTGCACGCG	brb			reporter assay;
14	BrbBgaHPst for	CATTGctgcagACAGTTGGTGTCTGCTATTTC	bgaH			sequencing
15	BrbHind rev	AGCTCaagcttCCTAGAGATCGCGGTCACAC	bgaH
16	BrbBghPst nostart rev	ACTGTCTGCAGTGAAGTCGATGCGTGCtCGCGTGTTACCACTC	bgaH	pVYT2 (BrbBgaHnostart)	BrbBgaH without brb start codon
17	HindBrb for	GGTTCaagcttACCATACCCAACAGGTAGACG	Brbstop1 upstream	pVTBrbstop1	Brbstop1	pop-in/pop-out;
18	Brb stop1 rev	CCAAACCATACCAAAtTAGCGCACCCCACCGA	Brbstop1 upstream			sequencing
19	Brb stop1 for	TCGGTGGGGTGCGCTAaTTTGGTATGGTTTGG	Brbstop1 downstream
20	XbaBrb rev	GGATGtctagaATCGCTGCGGTGCTGATCGC	Brbstop1 downstream
21	Brb stop2 Hind	CACGCGAaGcTtGCGCCGATGTAGAACGTCGC	Brbstop2 upstream	pVTBrbstop2	Brbstop2	pop-in/pop-out;
22	Brb stop2 rev	ACACCGCGTGTGTTGCCtCattaAGTTACGTACGGGCAGCAA	Brbstop2 upstream			sequencing
23	Brb stop2 for	TTGCTGCCCGTACGTAACTtaatGaGGCAACACACGCGGTGT	Brbstop2 downstream
24	Brb stop2 Xba	TGAGGtCtAGATCATGATGAACCGTGATCTG	Brbstop2 downstream
25	HindBrb for	GGTTCaagcttACCATACCCAACAGGTAGACG	BrbS9 upstream	pVTBrbS9	BrbS9	pop-in/pop-out;
26	Brb S9 rev	AGCGCACCCCACCATTTGGGCCACAGCGGCTGTAAATGCCCGCTG	BrbS9 upstream			sequencing
27	Brb S9 for	CAGCGGGCATTTACAGCCGCTGTGGCCCAAATGGTGGGGTGCGCT	BrbS9 downstream
28	XbaBrb rev	GGATGtctagaATCGCTGCGGTGCTGATCGC	BrbS9 downstream
29	Brz Hind for	AATCGAAAGCTTGACCGAGCTGAACGCGTAGA	BrzS9 upstream	pVTBrzS9	BrzS9	pop-in/pop-out;
30	BrzS9 rev	CTCCTGTCGTGACGCGGTCGTGGCGGACTTCACGGTTGC	BrzS9 upstream			sequencing
31	BrzS9 for	GCAACCGTGAAGTCCGCCACGACCGCGTCACGACAGGAG	BrzS9 downstream
32	Brz Xba rev	ACGAGCATCTAGAGGTCTAACAACAACAGC	BrzS9 downstream
33	Bp2 Hind for	TGCTCaagCtTCCACGCCATCACTCGCCGCC	Bp2stop upstream	pVTBp2	Bp2stop	pop-in/pop-out;
34	Bp2stop rev	GCGAACGGCGCTGCACGCGCttaCtACGCCAGCGCAGGGGTTACG	Bp2stop upstream			sequencing
35	Bp2stop for	CGTAACCCCTGCGCTGGCGTaGtaaGCGCGTGCAGCGCCGTTCGC	Bp2stop downstream
36	Bp2 Xba rev	ATGCCtCtaGATCCAACTCGATGCAGCGG	Bp2stop downstream
37	Bp4 Pst for	GTGGAcTGcAGGGACAGACCAATTGGACG	Bp4stop upstream	pVTBp4	Bp4stop	pop-in/pop-out;
38	Bp4stop rev	CCTGTAGCCGACAATGCTGTtatCAAGCCACTTAGTGCTTACC	Bp4stop upstream			sequencing
39	Bp4stop for	GGTAAGCACTAAGTGGCTTGataACAGCATTGTCGGCTACAGG	Bp4stop downstream
40	Bp4 Xba rev	CGTCAtCtaGACCTCGCCGGCCAGCCCCAC	Bp4stop downstream
41	smRSGFP XhoI for	GTTGCctcgagATGAGTAAAGGAGAAGAACT	smRSGFP (amplified from pJAM1020)	pVTR		GFP reporter assay;
42	smRSGFP BglII rev	GTTATTagatctTTATTTGTATAGTTCATCCA	smRSGFP (amplified from pJAM1020)			sequencing
43	BopPr XbaI for	TTCGAGtctagaCACGCGTGCACGCATCGACT	bop promoter
44	BopPr XhoI rev	ACTCATctcgagGCAACAGTACCTAACGAGGA	bop promoter
45	Rep Hind	TGCTGCaagcttCCATTATTGGTCCGGTATGT	pGRB origin of replication (amplified from pKJ306)
46	Rep Sph	ATGACgcatgCGGACCAATACTGGCTCCACGC	pGRB origin of replication (amplified from pKJ306)
47	TerHs for	GGCCGCGCGGTATTTTCTCCGAATCGGGGTTTTTTTCGTGTGTAGCTGGCAGCATG	terminator of flgA operon
48	TerHs rev	CTGCCAGCTACACACGAAAAAAACCCCGATTCGGAGAAAATACCGCGC	terminator of flgA operon
49	MulCS for	CTAGA aatc AGATCT GTTAAC aatc GCGGCCGC CTG GCATG	Multiple clonning site
50	MulCS rev	C CAG GCGGCCGC gatt GTTAAC AGATCT gatt T	Multiple clonning site
51	Brz BglII for	CACCCGagatctATGCCGATCACCGACCTCCA	brz	pVTRBrzBat	brz/bat	GFP reporter
52	Brz ApaI rev	GTGCAgggcccTTACCACTCGAAGCGCACGA	brz			assay;
53	Bat ApaI for	CTGGTAgggcccATGACGAGCGTCCAGAACAC	bat			sequencing
54	Bat Not I rev	CGTGTgcggccgcTTACTCCTCGAAGAACGCGC	bat
55	Bat BglII for	CTGGTAagatctATGACGAGCGTCCAGAACAC	bat	pVTRBat	bat
56	Bat Not I rev	CGTGTgcggccgcTTACTCCTCGAAGAACGCGC	bat
57	Brz BglII for	CACCCGagatctATGCCGATCACCGACCTCCA	brz and brb	pVTRBrzBrbBat	brz/brb/bat	GFP reporter
58	Brb Apa I rev	GCTCGTgggcccTTAGACCGATGAACCGTCAG	brz and brb			assay;
59	Bat ApaI for	CTGGTAgggcccATGACGAGCGTCCAGAACAC	bat			sequencing
60	Bat Not I rev	CGTGTgcggccgcTTACTCCTCGAAGAACGCGC	bat
61	OE3095R BglII for	TACCAagatctATGAGCGAAGACGCCGACAAC	OE3095R	pVTROE3095R	OE3095R	GFP reporter assay;
62	OE3095R Not I rev	TGCTTgcggccgcTTAGTACTCGTGGTACACTT	OE3095R			sequencing
63	bop check rev	TCGCGCGATCGTGCGAGTACAAGACCGA	brz/brb/bop region			sequencing
64	bop check for	CGTCCATCGACTGCACGCCACCGAAC	brz/brb/bop region
65	bat 1	AGTTCTGGACCGCGATCACC	bat			sequencing
66	bat 2	GACTGTGAGGGATGCGACGG
67	bat 3	TCGCGGACAGCCAGACGCAG
68	bat 4	TTGCGCAACGACCTGACTGAC
